# Supplementary material for: Objective differences and pathway differentiation between twin subtypes within the same IDDSI level: A texture–nutrition analysis based on commonly consumed foods among Chinese elderly
Source: PLoS One. 2026 Apr 8;21(4):e0344507. doi: 10.1371/journal.pone.0344507 (PMC13061176; doi:10.1371/journal.pone.0344507)
Supplement: S1 Data — (XLSX) [file pone.0344507.s001.xlsx]

## Sheet: P1_pathway_overall
Metric	Liquid_median	Liquid_Q1	Liquid_Q3	n_Liquid	Food_median	Food_Q1	Food_Q3	n_Food	U	p_raw	Cliffs_delta	FDR_q
hardness	93.1586528372429	85.6888137268354	116.607927993357	361	474.4259903376195	267.07411024509076	1063.7634616911373	228	3128.5	1.0934139423340474e-79	-0.923981	9.840725481006427e-79
adhesiveness	0	-0.55	0	361	-21.65	-38.76	-5.2825	228	75510	5.293101846978329e-70	0.8348155707829129	2.381895831140248e-69
cohesiveness	0.9985	0.7925	1.1149	361	0.723	0.652175	0.7938	228	68856.5	3.826772100495312e-43	0.6731423433931089	1.1480316301485936e-42
calories	27.060000000000002	10	54	360	53	26.15	109.33	228	25292.5	4.288978204610063e-15	-0.383711	7.720160768298113e-15
protein	0.7	0.3925	3.3	360	1.4	0.87	6.6	228	26156	1.1965737210694622e-13	-0.362671	1.5384519270893085e-13
fat	0.1	0.07	0.2425	360	0.2	0.13	0.6	228	26179	1.1325281479907243e-13	-0.36211	1.5384519270893085e-13
carb	2.25	1.2	7.49	360	5.3	3.2025	13.7	228	26798	1.283403185275501e-12	-0.347027	1.4438285834349387e-12
fiber	0.27	0	0.6	360	0.53	0	1.2	228	32771	1.993630309907174e-05	-0.201486	1.993630309907174e-05
water_content	93.46000000000001	86.8	96.7	360	86.1	75.6125	92.95	228	58619.5	1.9759008597726586e-18	0.42835038986354773	4.445776934488482e-18
water_ratio				0				0

## Sheet: P2_pathway_trends
Pathway	Metric	n	Spearman_rho	p_raw	FDR_q
Liquid-path	hardness	361	0.7446585623288896	5.2055944787915186e-65
Liquid-path	adhesiveness	361	-0.640961	3.746584146314845e-43
Liquid-path	cohesiveness	361	-0.676536	1.2253387487888105e-49
Liquid-path	calories	360	0.267373227266792	2.612417943261396e-07
Liquid-path	protein	360	0.39207122096589253	1.1219108763682817e-14
Liquid-path	fat	360	0.30552710693551816	3.2404065296438194e-09
Liquid-path	carb	360	0.1758742959003609	0.0008036460653976221
Liquid-path	fiber	360	0.0012297990465670967	0.9814487371702352
Liquid-path	water_content	360	-0.288299	2.5508230922796007e-08
Liquid-path	water_ratio	0
Food-path	hardness	228	0.7543713716107794	3.4091624512399905e-43
Food-path	adhesiveness	228	0.30588575084427905	2.517705934480045e-06
Food-path	cohesiveness	228	0.1514852596989665	0.02213605640808454
Food-path	calories	228	0.27154615200146787	3.237543711939758e-05
Food-path	protein	228	0.1553211361230058	0.018942203752387855
Food-path	fat	228	0.11543122801073498	0.08199754341269776
Food-path	carb	228	0.30417698417583294	2.881729862795443e-06
Food-path	fiber	228	0.19752512751950319	0.0027377798598359686
Food-path	water_content	228	-0.333127	2.6004458148662804e-07
Food-path	water_ratio	0

## Sheet: Sheet2
Level	Subtype_A	Subtype_B	Metric	A_median	A_Q1	A_Q3	n_A	B_median	B_Q1	B_Q3	n_B	U	p_raw	Cliffs_delta	FDR_q
3	MO3	LQ3	hardness	115.435920269685	100.633052288988	118.8356547366015	46	180.425344666765	156.50179401157752	209.22618038213676	36	18	3.9155447830263045e-14	-0.978261
3	MO3	LQ3	adhesiveness	-0.14	-4.6975	0	46	-18.695	-22.645	-15.5525	36	1656	7.66162882682238e-15	1
3	MO3	LQ3	cohesiveness	0.8066	0.7671	0.964725	46	0.695	0.6472	0.7413	36	1493	5.333689396280124e-10	0.8031400966183575
3	MO3	LQ3	calories	32.64	10.9	81.33	46	46.5	15.2475	56	36	769.5	0.5874768643381797	-0.0706522
3	MO3	LQ3	protein	1.13	0.8025	4.1775	46	0.815	0.55	4.4	36	1090.5	0.014205287318446178	0.3170289855072464
3	MO3	LQ3	fat	0.15	0.1	0.22999999999999998	46	0.165	0.1	1.1825	36	732	0.36878654470373373	-0.115942
3	MO3	LQ3	carb	4.96	1.42	19.03	46	3.285	2.27	10.85	36	787.5	0.7083037535062207	-0.048913
3	MO3	LQ3	fiber	0.07	0	0.5825	46	0.4	0	1.175	36	685.5	0.16949026829743907	-0.172101
3	MO3	LQ3	water_content	91.93	79.3	96.5175	46	89.2	86.05	95.3	36	814.5	0.903220620689263	-0.0163043
3	MO3	LQ3	water_ratio				0				0
4	EX4	PU4	hardness	181.515266246367	163.32406465209576	300.768192215326	40	297.133600169542	234.0002346967205	364.7452208355375	15	163	0.009891265903369764	-0.456667
4	EX4	PU4	adhesiveness	-13.61	-19.0775	-6.1025	40	-53.13	-57.04	-45.15	15	600	1.509973399145281e-08	1
4	EX4	PU4	cohesiveness	0.69425	0.6514500000000001	0.75795	40	0.778	0.6825	0.7902	15	224	0.15362555078327025	-0.253333
4	EX4	PU4	calories	51.08	18.2525	131.2	40	15.33	15	23	15	398.5	0.06351864783457763	0.3283333333333333
4	EX4	PU4	protein	1.775	0.93	5.07	40	1.1	0.685	1.38	15	441.5	0.007591664765194281	0.4716666666666667
4	EX4	PU4	fat	0.25	0.13	9.4	40	0.2	0.13	0.2	15	363.5	0.232013253795036	0.21166666666666667
4	EX4	PU4	carb	2.26	1.6	5.7700000000000005	40	3.53	3.3	4.9	15	237.5	0.24065875218846733	-0.208333
4	EX4	PU4	fiber	0	0	0.72	40	0.09	0	0.53	15	279.5	0.6870643672162562	-0.0683333
4	EX4	PU4	water_content	87	75.75	95.1	40	94.8	93.4	95.2	15	200.5	0.060990824956394366	-0.331667
4	EX4	PU4	water_ratio				0				0
7	EC7	RG7	hardness	1813.99889610534	948.0767226479068	3739.8128014586	24	3281.420971262735	1763.9126671983777	5733.252008501865	12	96	0.11093701343702382	-0.333333
7	EC7	RG7	adhesiveness	-0.58	-2.62	-0.3225	24	-28.435	-37.2025	-25.72	12	288	1.4657122042265902e-06	1
7	EC7	RG7	cohesiveness	0.8388	0.731725	0.8809499999999999	24	0.79335	0.77425	0.851275	12	161	0.5797816114912173	0.11805555555555555
7	EC7	RG7	calories	106	51	324	24	59	42	93.4	12	192	0.1098334684785251	0.3333333333333333
7	EC7	RG7	protein	1.4	0.775	16.45	24	1.3	0.825	1.4	12	178.5	0.2507503290635589	0.23958333333333334
7	EC7	RG7	fat	0.2	0.2	1.025	24	0.175	0.1375	0.2	12	220.5	0.007866611784941229	0.53125
7	EC7	RG7	carb	13.1	3.4	26.2	24	13.1	10.1	22	12	145.5	0.973099678162664	0.010416666666666666
7	EC7	RG7	fiber	1.1	0	2.6	24	1	0.1	1.2	12	175.5	0.29244955399257255	0.21875
7	EC7	RG7	water_content	75.2	51.5	86.1	24	85.3	75.8	88.9	12	96	0.1098334684785251	-0.333333
7	EC7	RG7	water_ratio				0				0

## Sheet: Sheet3
Level	chi2	p	dof
3	25.66213768115942	0.0005786747902079397	7
4	9.121756715506717	0.10430513768079701	5
7	6.499999999999999	0.26055845591074567	5
